# Supplementary material for: Merensky-type platinum deposits and a reappraisal of magma chamber paradigms
Source: Sci Rep. 2019 Jun 19;9:8807. doi: 10.1038/s41598-019-45288-8 (PMC6584556; doi:10.1038/s41598-019-45288-8)
Supplement: Supplementary file 2 — Supplementary Dataset [file 41598_2019_45288_MOESM2_ESM.xlsx]

## Sheet: Sheet1
Table 1: Whole-rock data (major, trace and platinum-group elements) for overhanging MR and host rocks, Western Bushveld.
N	Samples	Rock type	Units	Height	SiO2	TiO2	Al2O3	Fe2O3*	MnO	MgO	CaO	Na2O	K2O	P2O5	Cr2O3	SO3	LOI	Total	V	Cr	Co	Ni	Cu	S	Zn	Rb	Ba	Sr	Zr	Y	Nb	Sc	La	Ce	Pr	Nd	Sm	Eu	Gd	Tb	Dy	Ho	Er	Tm	Yb	Lu	Hf	Ta	Th
				cm	%	%	%	%	%	%	%	%	%	%	%	%	%	%	ppm	ppm	ppm	ppm	ppm	ppm	ppm	ppm	ppm	ppm	ppm	ppm	ppm	ppm	ppm	ppm	ppm	ppm	ppm	ppm	ppm	ppm	ppm	ppm	ppm	ppm	ppm	ppm	ppm	ppm	ppm
					0.01	0.01	0.01	0.01	0.01	0.01	0.01	0.01	0.01	0.002	0.01	0.01	0.01		1	1	0.1	0.5	0.5	50	1	0.05	0.1	0.05	0.1	0.05	0.05	0.1	0.01	0.01	0.01	0.01	0.01	0.01	0.01	0.01	0.01	0.01	0.01	0.01	0.01	0.01	0.05	0.01	0.01
1	Ov-I-1/1	leuconorite	HW	142.5	49.58	0.11	24.89	4.06	0.07	5.62	12.68	2.12	0.17	0.015	0.09	0.35	0.09	99.845	49	382	31.6	511	347.1	1348	29	1.56	79.1	389.74	5.4	2.6	0.22	8.7	3.31	5.93	0.66	2.59	0.53	0.46	0.53	0.07	0.51	0.11	0.3	0.05	0.31	0.05	0.16	0.02	0.15
2	Ov-I-1/2	leuconorite	HW	136.5	49.72	0.11	25.52	3.94	0.07	5.26	12.72	2.13	0.18	0.017	0.08	0.3	0.06	100.107	42	323	29.9	459.2	274	1210	27	1.89	83.1	396.01	6.4	2.36	0.2	7.2	3.47	6.16	0.69	2.54	0.43	0.48	0.43	0.07	0.46	0.1	0.31	0.05	0.26	0.06	0.19	0.01	0.19
3	Ov-I-2/1	leuconorite	HW	130.25	49.68	0.11	24.37	4.28	0.07	6.01	12.43	2.07	0.18	0.016	0.1	0.37	0.09	99.776	52	411	34.2	569.7	381	1538	31	1.84	80.3	388.28	6.2	2.81	0.23	8.7	3.48	6.45	0.72	2.75	0.52	0.51	0.47	0.07	0.48	0.1	0.34	0.04	0.35	0.05	0.19	0.01	0.16
4	Ov-I-2/2	leuconorite	HW	122.75	49.71	0.13	22.5	5.15	0.09	7.4	11.91	1.91	0.17	0.014	0.12	0.48	0.1	99.684	60	524	42.5	756.1	466.5	2030	33	1.65	74.3	351.54	6.8	3.46	0.17	10.7	3.29	6.39	0.69	2.7	0.59	0.44	0.65	0.09	0.56	0.14	0.37	0.06	0.41	0.06	0.19	0.01	0.16
5	Ov-I-3/1	orthopyroxenite	MR-3	110.5	52.56	0.25	9.76	10.8	0.19	18.49	6.51	0.91	0.22	0.031	0.29	0.42	-0.09	100.341	129	1457	84.6	912.2	328.9	1791	70	8.65	51.8	131.47	14.1	6.82	0.6	23.5	2.54	5.7	0.7	2.88	0.76	0.27	0.97	0.18	1.11	0.27	0.85	0.14	0.91	0.13	0.43	0.06	1.02
6	Ov-I-4/1	orthopyroxenite	MR-3	101.5	52.54	0.19	10.43	10.5	0.18	18.73	6.28	0.94	0.15	0.019	0.3	0.44	-0.09	100.609	110	1778	81.5	922.3	387	1733	67	4.12	47.2	141.08	14.7	5.08	0.55	21.6	2.64	5.52	0.62	2.38	0.6	0.25	0.69	0.13	0.84	0.19	0.62	0.11	0.67	0.12	0.41	0.04	0.65
7	Ov-I-4/2	orthopyroxenite	MR-3	93.5	52.43	0.19	10.28	10.61	0.19	18.82	6.18	0.88	0.15	0.016	0.31	0.54	-0.08	100.516	112	1796	84	1061.8	506.7	2199	69	4.18	45.6	133.71	14.2	5.17	0.44	21.7	2.43	5	0.58	2.48	0.55	0.24	0.69	0.13	0.85	0.2	0.64	0.1	0.72	0.11	0.42	0.04	0.57
8	Ov-I-4/3	orthopyroxenite	MR-3	85.5	52.77	0.22	7.85	11.45	0.2	20.38	5.84	0.71	0.18	0.014	0.34	0.43	-0.15	100.234	138	1996	85.7	1007.6	389.3	1952	75	6.63	37.9	92.19	15	6.57	0.78	25.6	2.31	5.27	0.66	3.06	0.74	0.21	0.92	0.16	1.14	0.26	0.8	0.13	0.83	0.15	0.46	0.06	0.84
9	Ov-I-4/4	orthopyroxenite	MR-3	77.5	52.81	0.22	9.25	10.94	0.19	19.49	5.64	0.88	0.23	0.017	0.31	0.38	-0.12	100.237	117	1475	85.8	983.9	388.2	1865	72	8.53	53.3	118.15	17.9	6.08	0.92	22.8	2.96	5.87	0.71	3.01	0.65	0.26	0.84	0.14	0.97	0.21	0.73	0.13	0.87	0.13	0.47	0.07	1.04
10	Ov-I-4/5	orthopyroxenite	MR-3	69.5	52.16	0.2	11.53	9.96	0.17	17.6	6.61	1.08	0.22	0.02	0.29	0.7	-0.09	100.45	107	1441	82.3	1276.9	633.5	2995	66	6.78	58.2	151.78	16.6	5.2	0.76	20.3	3.04	7.46	0.73	2.83	0.68	0.31	0.76	0.13	0.89	0.22	0.67	0.11	0.73	0.09	0.47	0.06	0.87
11	Ov-I-5/1	orthopyroxenite	MR-3	59.5	52.57	0.23	9.54	10.98	0.19	19.24	5.73	0.92	0.22	0.029	0.31	1.01	0	100.969	113	1489	93.7	1623	821.9	4054	70	7.52	55.9	120.99	15.8	5.66	0.75	21.8	2.92	6.16	0.73	3.18	0.76	0.24	0.77	0.14	0.92	0.22	0.69	0.12	0.67	0.12	0.47	0.06	0.87
12	Ov-I-5/2	orthopyroxenite	MR-2	48.5	51.62	0.2	10.22	11.11	0.18	18.59	6.18	0.94	0.15	0.015	0.3	1.83	0.09	101.425	106	1400	113	2810	1575.7	7845	66	3.2	48.3	132.79	13.7	4.94	0.47	21.3	2.58	6.43	0.62	2.54	0.59	0.25	0.69	0.13	0.94	0.18	0.65	0.1	0.7	0.11	0.38	0.03	0.54
13	Ov-I-5/3	orthopyroxenite	MR-2	37.5	51.41	0.17	8.96	11.78	0.19	20.17	5.64	0.74	0.1	0.014	0.33	2.2	0.21	101.914	105	1561	126.1	3503.6	1911.6	9959	68	2.08	36.5	112.61	9	4.34	0.27	21.1	1.96	3.84	0.47	1.99	0.42	0.24	0.54	0.12	0.74	0.17	0.6	0.09	0.6	0.09	0.26	0.02	0.3
14	Ov-I-8/1	orthopyroxenite	MR-2	28	53.06	0.23	6.03	12.15	0.22	22.87	4.31	0.59	0.16	0.392	0.36	0.47	-0.24	100.602	121	1724	94.2	1070.9	410.3	2077	78	6.28	38.4	74.56	18.8	9.84	0.78	24.2	9.24	20.94	2.7	11.07	2.2	0.34	2.11	0.3	1.9	0.37	1.1	0.16	1.04	0.15	0.47	0.06	1.31
15	Ov-I-9/1	orthopyroxenite	MR-2	21.5	52.38	0.19	6.79	11.82	0.2	22.5	4.73	0.62	0.1	0.017	0.37	1.03	-0.11	100.637	113	1706	107.2	1905.5	1030.5	4587	75	2.54	33.1	83.78	11.1	4.65	0.45	23.2	2.12	5.03	0.52	2.36	0.58	0.15	0.64	0.1	0.85	0.18	0.62	0.1	0.62	0.1	0.34	0.03	0.5
16	Ov-I-9-10/1	orthopyroxenite	MR-2	15	52.35	0.24	5.14	13.18	0.22	23.87	3.77	0.42	0.05	0.031	0.39	1.78	0.08	101.521	121	1707	131.5	3089.7	1935.5	8098	77	1.12	18.8	57.7	9	4.97	0.17	24	1.54	4.44	0.45	1.99	0.49	0.15	0.67	0.13	0.83	0.2	0.59	0.1	0.68	0.12	0.32	0.01	0.21
17	Ov-I-10/2	melanorite	MR-1	7.5	51.55	0.15	15.64	7.55	0.14	14.42	8.56	1.3	0.17	0.018	0.24	0.29	0.02	100.048	82	1475	58.4	711.8	459.3	1230	48	3.79	64.5	215.16	11.2	3.71	0.42	15.3	3.15	6.1	0.68	2.67	0.55	0.31	0.6	0.11	0.7	0.15	0.47	0.08	0.53	0.08	0.33	0.03	0.51
18	Ov-I-10/3	melanorite	MR-1	2.5	51.25	0.14	16.62	7.23	0.13	13.85	8.88	1.34	0.15	0.017	0.22	0.14	-0.09	99.877	77	1288	53.3	535.1	302.9	567	46	1.91	62	224.47	8.8	3.31	0.27	14.1	2.91	5.86	0.69	2.67	0.4	0.38	0.63	0.09	0.63	0.14	0.4	0.06	0.47	0.06	0.29	0.02	0.26
19	Ov-II-1/3	anorthosite	FW	49.5	49.39	0.09	28.87	2.18	0.04	2.44	14.24	2.38	0.18	0.017	0.03	0.03	0.14	100.027	26	114	12.1	72.8	41.9	113	16	1.48	85.5	447.5	6.1	1.8	0.32	3.9	3.42	6.3	0.68	2.69	0.52	0.53	0.4	0.06	0.36	0.07	0.2	0.02	0.18	0.03	0.2	0.02	0.18
20	Ov-II-1/2	anorthosite	FW	43.5	49.22	0.09	28.85	2.12	0.04	2.36	14.3	2.4	0.19	0.019	0.03	0.04	0.16	99.819	22	81	9.3	57	29.4	101	15	0.97	69.8	348.07	4.3	1.59	0.2	3.1	2.72	7.03	0.52	2.15	0.39	0.42	0.36	0.05	0.31	0.05	0.18	0.03	0.2	0.02	0.13	0.02	0.13
21	Ov-II-3/4	orthopyroxenite	MR-3	34.5	52.28	0.19	11.13	9.75	0.17	17.94	6.48	1.07	0.19	0.015	0.27	0.46	0	99.945	104	1234	78.8	974.1	534.2	1955	65	4.99	59.4	148.8	12.5	4.75	0.61	20.9	3	7.08	0.69	2.75	0.61	0.33	0.77	0.12	0.85	0.19	0.58	0.09	0.66	0.1	0.34	0.04	0.69
22	Ov-II-3/3	orthopyroxenite	MR-3	30	54.1	0.36	5.22	12.12	0.21	22.15	4.15	0.52	0.47	0.024	0.35	0.63	0.09	100.394	141	1543	97.9	1241.9	511.5	2644	76	22.61	85.7	54.16	31.8	8.89	1.5	26.8	4.72	10.37	1.22	4.94	1.28	0.21	1.41	0.24	1.62	0.34	1.05	0.16	1.06	0.17	0.89	0.12	2.42
23	Ov-II-3/2	orthopyroxenite	MR-3	26	54.51	0.4	4.47	12.02	0.22	22.43	4.47	0.46	0.53	0.039	0.37	0.33	0.05	100.299	160	1769	91.4	894.3	236	1344	77	28.02	83.9	42.3	45.9	10.58	2.21	29.2	7.85	15.43	1.75	6.86	1.67	0.22	1.48	0.28	1.88	0.44	1.24	0.2	1.29	0.19	1.11	0.17	3.3
24	Ov-II-3/1	orthopyroxenite	MR-3	21.5	53.94	0.33	4.83	12	0.22	22.57	4.72	0.5	0.4	0.037	0.37	0.35	0.02	100.287	150	1727	93.9	936.4	273.8	1523	77	19.92	64.4	49.1	31.4	9.46	1.3	28.9	5.35	11.29	1.36	5.76	1.36	0.22	1.46	0.26	1.68	0.35	1.1	0.16	1.14	0.17	0.91	0.11	2.56
25	Ov-II-4/2	anorthosite	FW	10	48.94	0.07	30.38	1.2	0.02	0.8	15.36	2.49	0.21	0.014	0.02	0.08	0.2	99.784	17	33	4.4	97.2	57	235	8	0.6	65.7	318.5	5.3	0.83	0.31	1	1.16	2.28	0.24	0.97	0.2	0.2	0.22	0.03	0.19	0.04	0.1	0.02	0.1	0.01	0.15	0.02	0.09
26	Ov-II-4/1	anorthosite	FW	3	48.81	0.1	28.79	1.67	0.03	1.64	15.63	2.35	0.18	0.017	0.04	0.03	0.17	99.457	44	184	8.4	121.5	60.7	157	10	1.26	80.7	426.31	9.3	3.53	0.25	6.5	3.27	6.75	0.73	3.12	0.75	0.55	0.8	0.12	0.71	0.14	0.4	0.06	0.31	0.05	0.3	0.02	0.18
27	Ov-III-1/4	leuconorite	HW	66.5	50.35	0.12	21.58	5.62	0.1	8.71	11.45	1.78	0.15	0.014	0.13	0.45	0.1	100.554	63	670	43.5	740.6	818.4	1776	36	1.33	67.9	321.38	6	2.88	0.2	12.1	2.67	5.26	0.57	2.38	0.53	0.4	0.48	0.08	0.54	0.11	0.36	0.06	0.32	0.07	0.19	0.02	0.14
28	Ov-III-1/3	leuconorite	HW	61.5	50.69	0.12	19.62	6.42	0.11	10.82	10.16	1.62	0.14	0.014	0.17	0.3	-0.01	100.174	67	889	48.7	650.8	651.9	1266	41	1.29	59.2	266.28	5.4	2.48	0.13	11.5	2.23	4.19	0.48	1.87	0.38	0.38	0.41	0.06	0.48	0.1	0.32	0.05	0.34	0.06	0.17	0.01	0.14
29	Ov-III-1/2	leuconorite	HW	56.5	49.93	0.1	20.22	6.51	0.11	10.14	10.36	1.64	0.14	0.014	0.15	0.92	0.14	100.374	60	828	59.7	1448.1	1220.1	4024	39	1.26	61.7	287.36	4.8	2.4	0.15	11.2	2.33	4.37	0.49	1.86	0.36	0.39	0.37	0.06	0.41	0.09	0.29	0.05	0.29	0.05	0.12	0.01	0.14
30	Ov-III-1/1	orthopyroxenite	MR-2	51.5	50.59	0.17	9.35	12.23	0.19	18.76	6.46	0.76	0.07	0.009	0.3	2.62	0.23	101.739	115	1488	135.2	4251.2	2361.6	12909	72	0.78	28.9	121.58	7.5	4.37	0.14	22.7	1.47	3.05	0.39	1.6	0.45	0.22	0.58	0.11	0.79	0.17	0.57	0.09	0.59	0.1	0.25	0.01	0.16
31	Ov-III-2/3	orthopyroxenite	MR-2	46	52.17	0.19	8.57	11.76	0.19	20.42	5.16	0.73	0.12	0.017	0.32	1.45	0.04	101.137	111	1565	120.4	2352	1017.9	6244	75	3.88	36.7	116.85	12.5	4.59	0.48	25.2	2.07	3.92	0.5	1.74	0.51	0.21	0.54	0.11	0.87	0.17	0.56	0.1	0.61	0.11	0.32	0.06	0.51
32	Ov-III-2/2	orthopyroxenite	MR-2	40.5	52.13	0.2	8.88	11.15	0.19	20.14	5.62	0.77	0.14	0.025	0.32	0.86	-0.02	100.405	114	1675	101.1	1498.1	664.8	3439	69	5	41.8	124.03	13.9	4.76	0.6	24.3	2.41	4.85	0.58	2.33	0.53	0.22	0.7	0.11	0.93	0.19	0.59	0.09	0.59	0.09	0.38	0.08	0.64
33	Ov-III-2/1	orthopyroxenite	MR-2	35	52.25	0.16	11.3	10.03	0.18	18.53	6.44	0.91	0.12	0.016	0.29	0.31	-0.04	100.496	96	1307	83.2	840.2	407.9	1291	65	2.83	44.6	164.59	10.7	3.92	0.44	22	2.17	5.02	0.51	1.89	0.56	0.23	0.56	0.09	0.66	0.15	0.47	0.08	0.52	0.08	0.28	0.06	0.35
34	Ov-III-3/3	melanorite	MR-1	30.5	50.96	0.13	17.56	7.47	0.13	12.57	9.49	1.43	0.13	0.014	0.2	0.49	0.06	100.634	78	1080	67.7	1029.5	666.8	2362	52	1.59	58.4	276.64	7.2	3.09	0.51	16.6	2.25	4.2	0.49	1.75	0.46	0.35	0.49	0.08	0.58	0.12	0.36	0.07	0.44	0.07	0.18	0.08	0.18
35	Ov-III-3/2	melanorite	MR-1	25	49.19	0.1	22.67	5.71	0.08	7.49	11.76	1.89	0.15	0.013	0.11	1.59	0.33	101.083	55	606	67.4	2213.8	1455.7	7129	46	1.29	69.9	345.23	4.6	2.25	0.15	9.6	2.55	4.72	0.48	1.96	0.39	0.4	0.4	0.06	0.41	0.08	0.31	0.04	0.24	0.04	0.14	0.02	0.12
36	Ov-III-4/3	anorthosite	FW	18.5	49.12	0.05	31.91	0.67	0.01	0.13	15.32	2.59	0.2	0.017	bdl	0.01	0.18	100.207	5	2	1.1	9.9	9.7	bdl	5	0.86	94	475.33	4.9	0.58	0.36	0.2	2.44	4.52	0.51	1.9	0.27	0.43	0.25	0.03	0.17	0.02	0.07	bdl	0.04	bdl	0.12	0.02	0.16
37	Ov-III-4/2	anorthosite	FW	12	49.1	0.05	31.93	0.7	bdl	0.15	15.37	2.53	0.19	0.008	bdl	0.01	0.15	100.188	4	2	1.1	6.9	6.7	bdl	5	0.61	76.9	381.97	1.9	0.3	0.22	0.1	1.18	2.4	0.24	0.9	0.14	0.23	0.09	0.01	0.06	0.01	0.02	bdl	0.02	bdl	bdl	0.01	0.06
38	Ov-III-4/1	anorthosite	FW	4.5	49.03	0.05	31.68	0.73	0.02	0.25	15.39	2.54	0.19	0.017	bdl	0.01	0.21	100.117	7	3	1.7	10.2	8.6	bdl	6	0.31	85.8	465.84	2.8	0.58	0.18	0.5	1.91	3.98	0.39	1.45	0.25	0.42	0.19	0.03	0.12	0.02	0.06	bdl	0.06	bdl	0.07	0.01	0.07
39	Ov-IV-1/3	leuconorite	HW	43.5	49.78	0.1	26.39	3.57	0.06	4.57	13.18	2.19	0.18	0.016	0.07	0.32	0.05	100.476	37	217	26.3	439.8	291.8	1238	22	1.34	80.9	405.36	4.3	2.22	0.22	6.1	3.23	5.53	0.62	2.33	0.44	0.49	0.37	0.06	0.39	0.08	0.25	0.03	0.23	0.04	0.14	0.02	0.13
40	Ov-IV-1/2	leuconorite	HW	37.5	50.35	0.13	21.58	5.81	0.1	8.63	11.28	1.8	0.17	0.015	0.14	0.63	0.09	100.725	61	691	46.6	940.8	551.4	2519	37	1.97	70.9	326.48	7.1	2.92	0.2	11	2.84	5.13	0.59	2.42	0.52	0.39	0.46	0.07	0.49	0.12	0.36	0.06	0.4	0.07	0.23	0.02	0.22
41	Ov-IV-1/1	orthopyroxenite	MR-3	30.5	52.17	0.17	11.73	10.08	0.17	17.6	6.72	0.96	0.15	0.012	0.28	0.8	0	100.842	97	1495	84.6	1522.9	700.3	3571	65	4.04	47.5	156.78	9.8	4.03	0.45	18.6	2.18	4.17	0.5	1.93	0.47	0.27	0.51	0.09	0.7	0.17	0.49	0.08	0.56	0.1	0.27	0.03	0.53
42	Ov-IV-2/2	orthopyroxenite	MR-3	25	52.55	0.19	9.53	11.09	0.19	19.41	5.72	0.83	0.18	0.026	0.3	0.88	-0.08	100.816	110	1603	96.5	1713.2	881.7	4212	65	6.31	47.5	126.29	15.1	5.09	0.74	21.8	2.75	6.35	0.6	2.5	0.52	0.22	0.7	0.12	0.85	0.19	0.68	0.11	0.69	0.11	0.41	0.06	0.85
43	Ov-IV-2/1	orthopyroxenite	MR-2	21	51.07	0.18	9.72	11.65	0.18	18.54	6.58	0.85	0.13	0.014	0.32	2.37	0.25	101.854	111	1701	127.3	3875.5	2347	10943	66	3.31	40	128.13	10.6	4.86	0.4	22.3	2.1	4.21	0.51	2.34	0.61	0.26	0.65	0.13	0.86	0.18	0.59	0.1	0.64	0.11	0.33	0.03	0.42
44	Ov-IV-3/2	orthopyroxenite	MR-2	15.5	50.14	0.18	9.34	12.67	0.18	18.72	5.73	0.79	0.15	0.017	0.3	3.73	0.51	102.457	101	1609	158	5576.2	3185.9	17197	77	5.05	44.4	125.38	11.3	4.59	0.51	21	2.16	4.03	0.47	1.92	0.47	0.21	0.55	0.11	0.78	0.18	0.55	0.1	0.62	0.1	0.35	0.04	0.58
45	Ov-IV-4/2	anorthosite	FW	8	49.1	0.08	29.68	1.6	0.03	1.84	14.71	2.45	0.19	0.017	0.03	0.02	0.13	99.877	20	130	8.6	56.2	36	89	12	1.65	90	435.01	5.3	1.65	0.28	3.1	3.54	6.35	0.68	2.64	0.46	0.55	0.42	0.05	0.32	0.07	0.16	0.03	0.14	0.02	0.15	0.02	0.17
46	Ov-IV-4/1	anorthosite	FW	2	49.53	0.1	27.69	2.6	0.05	3.55	13.84	2.25	0.17	0.018	0.05	0.03	0.1	99.978	29	193	16.1	99.1	46.9	107	20	1.1	81.4	386.19	5.4	1.72	0.2	4.6	3.07	5.28	0.59	2.21	0.46	0.48	0.37	0.06	0.37	0.07	0.2	0.03	0.19	0.03	0.14	0.02	0.16
47	Ov-V-1/6	anorthosite	FW	18	49.19	0.07	30	1.54	0.03	1.6	14.7	2.46	0.19	0.012	0.02	0.03	0.09	99.932	18	54	8.4	57.7	38.2	101	11	1.1	89.4	492.95	3.6	1.39	0.21	2.4	3.47	16.31	0.65	2.57	0.4	0.52	0.33	0.04	0.27	0.04	0.14	0.02	0.14	0.02	0.12	0.02	0.11
48	Ov-V-1/5	anorthosite	FW	14	49.37	0.07	30.12	1.49	0.03	1.62	14.64	2.5	0.2	0.015	0.02	0.03	0.11	100.215	16	85	7.1	85.5	43.6	110	11	0.63	75	359.64	2.3	0.61	0.14	1.3	1.77	3.13	0.36	1.21	0.21	0.32	0.2	0.03	0.13	0.03	0.1	0.01	0.06	bdl	0.06	bdl	0.05
49	Ov-V-1/4	orthopyroxenite	MR-2	10.25	50.88	0.2	8.8	12.92	0.19	18.38	6.34	0.73	0.15	0.012	0.3	3.56	0.41	102.872	115	1517	145.5	5157.9	2338.1	15366	77	4.77	38.8	113.23	10.4	5.53	0.43	22.7	1.79	3.73	0.49	2.18	0.65	0.25	0.72	0.14	0.96	0.2	0.66	0.11	0.73	0.11	0.39	0.03	0.51
50	Ov-V-1/3	orthopyroxenite	MR-2	7.75	51.09	0.18	9.94	11.93	0.19	18.65	6.05	0.84	0.11	0.014	0.3	2.39	0.22	101.904	103	1536	124.4	3954.3	2070.1	11569	77	2.56	36	131.73	8.9	4.28	0.26	20.5	1.7	3.36	0.42	1.68	0.46	0.21	0.53	0.09	0.65	0.17	0.52	0.09	0.63	0.11	0.25	0.02	0.34
51	Ov-V-1/2	orthopyroxenite	MR-2	5.25	50.6	0.19	8.58	13.49	0.19	19.1	5.41	0.71	0.11	0.013	0.29	4.12	0.46	103.263	114	1675	159	4695.3	2840.6	17542	79	2.6	33.7	113.87	10.3	4.68	0.32	21	1.79	3.52	0.41	1.66	0.4	0.18	0.52	0.09	0.73	0.17	0.62	0.09	0.66	0.11	0.33	0.03	0.37
52	Ov-V-1/1	orthopyroxenite	MR-2	2	51.05	0.17	10.04	11.92	0.19	18.61	6.32	0.81	0.1	0.014	0.29	2.02	0.1	101.634	105	1438	121.2	3646.6	2432.3	10376	71	1.87	35.7	134.99	7.8	4.42	0.19	22	1.71	3.34	0.44	1.63	0.41	0.23	0.57	0.1	0.74	0.18	0.57	0.09	0.59	0.09	0.21	0.02	0.28
Figure 4: 1-18 for profile I; 19-26 for profile II; 27-38 for profile III; 39-46 for profile IV; 47-52 for profile V.
Abbreviations for units: MR - Merensky reef, FW - footwall, HW - hanging wall.
*Total Fe presented as Fe2O3. LOI - loss om ignition; bdl - below detection limit; na - not analyzed.
[truncated: 10 more columns]
